# Supplementary material for: Methods of Visualizing the Results of an Artificial-Intelligence-Based Computer-Aided Detection System for Chest Radiographs: Effect on the Diagnostic Performance of Radiologists
Source: Diagnostics (Basel). 2023 Mar 13;13(6):1089. doi: 10.3390/diagnostics13061089 (PMC10046978; doi:10.3390/diagnostics13061089)
Supplement: Supplementary file 1 [file diagnostics-13-01089-s001.zip]

Archive with 1 entries (1 files):
- diagnostics-2200153-supplementary.pdf
